# Supplementary material for: Synthesis, Structure, and Electrophysical and Electrochemical Properties of Novel Composite La0.9MnO3-LaFeO3
Source: Molecules. 2024 Dec 31;30(1):132. doi: 10.3390/molecules30010132 (PMC11722482; doi:10.3390/molecules30010132)
Supplement: Supplementary file 1 [file molecules-30-00132-s001.zip]

Archive with 1 entries (1 files):
- molecules-3349620-supplementary.pdf
